# Supplementary material for: Hypofractionated Palliative Radiotherapy for Relapsed and Refractory High-Risk Neuroblastoma
Source: Curr Oncol. 2025 Feb 22;32(3):124. doi: 10.3390/curroncol32030124 (PMC11941608; doi:10.3390/curroncol32030124)
Supplement: Supplementary file 1 [file curroncol-32-00124-s001.zip]

Archive with 1 entries (1 files):
- curroncol-3475739-supplementary.pdf
